# Supplementary material for: Metagenomic next-generation sequencing improves diagnosis of Talaromyces marneffei and mixed infections in HIV/AIDS patients: a retrospective study
Source: Front Med (Lausanne). 2026 Apr 7;13:1800314. doi: 10.3389/fmed.2026.1800314 (PMC13096071; doi:10.3389/fmed.2026.1800314)
Supplement: Supplementary file 2 [file Table_2.XLSX]

## Sheet: 投稿表格2
Case	Age	Gender	Specimen Type	NGS (Bacteria)	NGS (Fungi)	NGS (Viruses)
Case 1	55	M	Blood	Suspected Pathogens: Enterobacter sakazakii		Suspected Pathogens: Torque teno virus，Hepatitis B virus，CMV，Human adenovirus 55
Case 2	30	M	BALF	Suspected Pathogens: Streptococcus pneumoniae	Suspected Pathogens: Meyerozyma guilliermondii	Suspected Pathogens: EBV,CMV
Case 3	26	M	Blood	Suspected Pathogens: Klebsiella pneumoniae	Pathogens of Concern: Talaromyces marneffei. Suspected Pathogens: Candida tropicalis	Suspected Pathogens: CMV，EBV
Case 4	44	M	BALF	Suspected Pathogens: Klebsiella pneumoniae	Pathogens of Concern: Talaromyces marneffei，Suspected Pathogens: Candida tropicalis	Suspected Pathogens: EBV，CMV
Case 5	52	M	BALF	Suspected Pathogens: Mycobacter foruitum, Pneumocystis jirovecii. Colonizing Flora: Streptococcus oralis, Prevotella salivae, Veillonella parvula.		Suspected Pathogens: EBV, CMV, Hepatitis B virus
Case 6	61	M	BALF	Suspected Pathogens: Klebsiella pneumoniae, Prevotella melaninogenica, Capnocytophaga leadbbetteri, Haemophilus parainfluenzae	Suspected Pathogens: Pneumocystis jirovecii	Suspected Pathogens: Human metapneumovirus
Case 7	29	M	BALF	Suspected Pathogens: Streptococcus pneumoniae， Acinetobacter baumannii， Mycobacter foruitum. Colonizing Flora： Prevotella histicola, Rothia mucilaginosa, Prevotella melaninogenica, Capnocytophaga leadbetteri, Actinomyces odontolyticus, Campylobacter concisus, Neisseria meningitidis	Pathogens of Concern: Pneumocystis jirovecii，Talaromyces marneffei. Suspected Pathogens: Candida parapsilosis	Suspected Pathogens: EBV，CMV，HSV-I
Case 8	56	F	BALF	Colonizing Flora： Prevotella melaninogenica, Granulicatella adiacens, Veillonella parvula, Capnocytophaga leadbetteri, Capnocytophaga gingivalis	Pathogens of Concern: Pneumocystis jirovecii；Suspected Pathogens: Aspergillus	Pathogens of Concern: CMV，Torque teno virus，EBV. Suspected Pathogens: Human betaherpesvirus 7
Case 9	33	M	BALF	Colonizing Flora：Prevotella melaninogenica, Prevotella jejuni, Capnocytophaga gingivalis, Campylobacter concisus	Pathogens of Concern: Pneumocystis jirovecii. Suspected Pathogens: Talaromyces marneffei	Pathogens of Concern: CMV，Torque teno virus. Suspected Pathogens: EBV
Case 10	60	F	Cerebrospinal fluid	Colonizing Flora：Moraxella osloensis, Corynebacterium striatum, Staphylococcus hominis.	Pathogens of Concern: Crytococcus Neofonmans	Pathogens of Concern: HIV，Human betaherpesvirus 6B，EBV
Case 11	29	M	Blood	Suspected Pathogens: Klebsiella pneumoniae； Colonizing Flora：Staphylococcus hominis, Staphylococcus epidermidis	Pathogens of Concern: Talaromyces marneffei	Pathogens of Concern: Hepatitis B virus，CMV. Suspected Pathogens:Torque teno virus, EBV, JC Cunningham virus
Case 12	26	M	Cerebrospinal fluid	Colonizing Flora：Staphylococcus warneri		Suspected Pathogens: CMV
Case 13	39	M	BALF	Pathogens of Concern:Tropheryma whipplei. Suspected Pathogens:Haemophilus parainfluenzae. Colonizing Flora：Prevotella jejuni, Prevotella melaninogenica, Neisseria subflava, Veillonella parvula, Neisseria meningitidis, Fusobacterium nucleatum	Pathogens of Concern: Talaromyces marneffei， Pneumocystis jirovecii. Suspected Pathogens: Candida albicans	Pathogens of Concern:HSV-I，Suspected Pathogens: EBV
Case 14	24	M	BALF	Suspected Pathogens: Haemophilus parainfluenzae, Mycobacterium abscessus, Ureaplasma urealyticum. Colonizing Flora：Prevotella melaninogenica, Veillonella parvula, Granulicatella adiacens, Prevotella denticola, Prevotella oulorum	Pathogens of Concern: Pneumocystis jirovecii，Talaromyces marneffei	Suspected Pathogens: Torque teno virus，HSV-I，CMV，EBV
Case 15	38	M	Blood	Colonizing Flora：Staphylococcus epidermidis		Suspected Pathogens:Torque teno virus，EBV
Case 16	39	M	Blood	Pathogens of Concern:Mycobacterium tuberculosis complex		Suspected Pathogens:CMV，Torque teno virus
Case 17	48	F	Pus	Mycobacterium tuberculosis complex		Suspected Pathogens:Torque teno virus, EBV
Case 18	33	M	BALF	Suspected Pathogens: Streptococcus pneumoniae. Colonizing Flora：Prevotella jejuni, Veillonella parvula, Hoylea nancyi, Veillonella dispar, Rothia mucilaginosa	Pathogens of Concern:Talaromyces marneffei，Pneumocystis jirovecii.	Pathogens of Concern:CMV. Suspected Pathogens:Torque teno virus, Human Rhinovirus A59, EBV
Case 19	27	M	BALF	Suspected Pathogens:Achromobacter xylosoxidans. Colonizing Flora：Capnocytophaga gingivalis, Rothia mucilaginosa	Pathogens of Concern:Pneumocystis jirovecii	Suspected Pathogens:Torque teno virus, EBV, CMV
Case 20	58	M	Urine	Suspected Pathogens:Staphylococcus haemolyticus. Colonizing Flora：Staphylococcus hominis, Staphylococcus epidermidis	Pathogens of Concern: Talaromyces marneffei	Suspected Pathogens:Human betaherpesvirus 6B，EBV，JC Cunningham virus
Case 21	41	M	BALF	Suspected Pathogens: Haemophilus parainfluenzae,Tropheryma whipplei.Colonizing Flora：Prevotella melaninogenica, Prevotella spp., Veillonella atypica, Veillonella parvula, Haemophilus parahaemolyticus, Actinomyces graevenitzii, Capnocytophaga sputigena	Suspected Pathogens:Pneumocystis jirovecii	Suspected Pathogens:EBV，Torque teno virus，CMV，HSV-I，HIV
Case 22	46	M	Blood	Colonizing Flora：Staphylococcus	Suspected Pathogens: Aspergillus fumigatus	Suspected Pathogens:Torque teno virus，HIV，HSV-I，CMV， Hepatitis G virus，EBV
Case 22	46	M	BALF	Suspected Pathogens: Stenotrophomonas maltophilia	Suspected Pathogens: Candida albicans	Suspected Pathogens:Torque teno virus，HSV-I，EBV，CMV
Case 23	68	M	Blood			Suspected Pathogens:Torque teno virus，CMV，HIV
Case 23	68	M	BALF	Colonizing Flora：Streptococcus parasanguinis, Rothia mucilaginosa, Lactobacillus fermentum, Rothia dentocariosa, Veillonella parvula	Suspected Pathogens: Candida albicans	Suspected Pathogens:EBV，CMV，Novel coronavirus
Case 24	58	M	BALF	Suspected Pathogens:Haemophilus parainfluenzae.Colonizing Flora：Prevotella jejuni, Prevotella histicola, Prevotella melaninogenica, Prevotella denticola, Veillonella atypica, Veillonella parvula, Actinomyces oris	Suspected Pathogens: Pneumocystis jirovecii	Suspected Pathogens: EBV，Torque teno virus，CMV，HSV-I
Case 25	66	M	BALF	Pathogens of Concern: Tropheryma whipplei,Mycobacterium tuberculosis complex	Pathogens of Concern:Pneumocystis jirovecii	Suspected Pathogens: Torque teno virus
Case 26	54	M	BALF	Suspected Pathogens: Klebsiella pneumoniae, Bacteroides fragilis
Case 27	25	M	BALF		Pathogens of Concern:Pneumocystis jirovecii（7955477），Talaromyces marneffei（9767）	Pathogens of Concern:Novel coronavirus(743)
Case 28	57	M	Blood	Suspected Pathogens: Cutibacterium acnes(26)	Pathogens of Concern: Talaromyces marneffei(7606)	Suspected Pathogens:CMV(123)
Case 29	65	M	BALF	Pathogens of Concern:Stenotrophomonas maltophilia(11339) Moraxella catarrhalis(8788). Suspected Pathogens:Streptococcus salivarius(2)	Pathogens of Concern:Pneumocystis jirovecii(65)	Suspected Pathogens:CMV(19) EBV(18) Torque teno virus(14)
Case 29	65	M	Blood	Suspected Pathogens:Staphylococcus capitis (252)		Suspected Pathogens:CMV(1764) EBV(28) Torque teno virus(5)
Case 30	28	M	BALF	Suspected Pathogens: Corynebacterium striatum(31328) Streptococcus infantis(1396) Cutibacterium acnes(1145) Staphylococcus hominis(410) Candida albicans(4004) Fusobacterium necrophorum(3020) Prevotella melaninogenica(49) Veillonella dispar(13) Streptococcus salivarius(3)		Suspected Pathogens:CMV(1081) Torque teno virus24(180) EBV(21) Human betaherpesvirus 7(2)
Case 31	64	M	Blood		Pathogens of Concern:Pneumocystis jirovecii(2)	Suspected Pathogens:CMV(18382) HIV(20) HSV-I(4)
Case 32	63	F	Blood	Suspected Pathogens: Cutibacterium acnes(9) Moraxella osloensis(4)	Pathogens of Concern:Talaromyces marneffei(23155)	Suspected Pathogens:CMV(59) EBV(41) HSV-I(11)
Case 33	24	M	Blood	Suspected Pathogens: Cutibacterium acnes(325) Staphylococcus hominis(85) Moraxella osloensis(206)	Pathogens of Concern:Pneumocystis jirovecii(54) Talaromyces marneffei(3)	Suspected Pathogens:CMV(4571) Torque teno virus 24(280)
Case 34	32	F	Blood	Suspected Pathogens:Staphylococcus hominis(467) Staphylococcus warneri(228) Staphylococcus pasteuri(26) Staphylococcus epidermidis(7) Cutibacterium acnes(7) Candida metapsilosis(5)	Pathogens of Concern:Talaromyces marneffei(46937) Candida tropicalis(1)	Suspected Pathogens:Torque teno virus 15(10) EBV(38) CMV(12)
Case 35	53	M	Blood		Pathogens of Concern:Talaromyces marneffei(415)	Suspected Pathogens:Torque teno virus24(4) CMV(4) EBV (2)
Case 36	41	M	Blood	Suspected Pathogens: Moraxella osloensis(578) Cutibacterium acnes(415) Staphylococcus hominis(92) Staphylococcus haemolyticus(15)	Pathogens of Concern:Pneumocystis jirovecii(10) Candida tropicalis(1)	Suspected Pathogens:Torque teno virus 22(444) CMV(235) EBV(23)
Case 37	25	M	Blood	Suspected Pathogens: Moraxella osloensis(127) Cutibacterium acnes(28) Corynebacterium afermentans(7) Staphylococcus epidermidis(5)	Pathogens of Concern:Talaromyces marneffei(72). Suspected Pathogens: Candida parapsilosis(2).	Suspected Pathogens:Torque teno virus22(102) EBV(9) CMV(3) Hepatitis G virus(8334) Hepatitis B virus(283)
Case 38	36	M	BALF	Suspected Pathogens:Enterococcus faecium（10）, Nocardia farcinica（25）	Pathogens of Concern:Pneumocystis jirovecii（4895）	Suspected Pathogens:CMV（338141）, Torque teno virus（5527）
Case 38	36	M	Blood	Suspected Pathogens:Nocardia farcinica （19）	Suspected Pathogens:Pneumocystis jirovecii（1）	Suspected Pathogens:CMV（7902）, Torque teno virus（1096）,Hepatitis B virus（1）
Case 39	54	M	Blood	Suspected Pathogens: Staphylococcus warneri230 Cutibacterium acnes426 Moraxella osloensis95	Pathogens of Concern:Pneumocystis jirovecii(15) Meyerozyma guilliermondii(3)	Suspected Pathogens:Hepatitis B virus(85804) Torque teno virus 22(6089) CMV(107) EBV(1)
Case 40	51	M	Blood	Pathogens of Concern:Vibrio cholerae(19).Suspected Pathogens: Cutibacterium acnes(447) Staphylococcus hominis(104) Corynebacterium tuberculostearicum(48).		Pathogens of Concern: CMV(13655) EBV(6). Suspected Pathogens:Torque teno virus(2728).
Case 40	51	M	BALF	Pathogens of Concern: Staphylococcus aureus(19) Escherichia coli(16). Suspected Pathogens:Staphylococcus epidermidis(127) Cutibacterium acnes(12) Streptococcus anginosus(6) Streptococcus mitis(73) Moraxella osloensis(6) Corynebacterium tuberculostearicum(34) Kocuria palustris(5) Prevotella melaninogenica(14) Rothia mucilaginosa(15) Finegoldia magna(6) Haemophilus parainfluenzae(7)	Suspected Pathogens:Aspergillus udagawae(198)Aspergillus udagawae（9） Candida tropicalis（2）Pichia kudriavzevii（1）	Suspected Pathogens:Omicron:BA.5.2(36987) CMV(218) Torque teno virus24(24)
Case 41	60	M	BALF	Pathogens of Concern:Mycobacterium tuberculosis(270) Tropheryma whipplei(263)	Pathogens of Concern:Talaromyces marneffei(1879284) Pneumocystis jirovecii(5185)	Suspected Pathogens:CMV(13968) Torque teno virus(495)
Case 41	60	M	Blood	Suspected Pathogens: Prevotella veroralis(2910), Fusobacterium nucleatum(1726), M.micronuciformis(6522), Leptotrichia Wadei(6610), Veillonella atypica(4867), Porphyromonas gingivalis (710)， staphylococcussaprophyticus(31), Cutibacterium acnes(48)	Pathogens of Concern:Talaromyces marneffei(843)	Suspected Pathogens:CMV(78),Torque teno virus(2999),Hepatitis B virus(1)
Case 42	31	M	Cerebrospinal fluid			Suspected Pathogens:Torque teno virus，EBV
Case 42	31	M	Blood	Suspected Pathogens: Cutibacterium acnes(252) Staphylococcus haemolyticus(142) Staphylococcus hominis(182) Staphylococcus epidermidis(32) Staphylococcus warneri(12)		Suspected Pathogens:Torque teno virus 6(223) CMV(30) BK Cunningham virus(16) EBV(13)
Case 43	30	M	BALF		Suspected Pathogens: Pneumocystis jirovecii(538839) Haemophilus influenzae（4795）	Suspected Pathogens:EBV(215)
Case 43	30	M	Blood		Pathogens of Concern: Pneumocystis jirovecii(70) Talaromyces marneffei(28)	Suspected Pathogens:CMV(29) Torque teno virus 18(8)
Case 44	37	M	Cerebrospinal fluid	Suspected Pathogens: Cutibacterium acnes(63) Staphylococcus cohnii(28) Staphylococcus epidermidis(9) Staphylococcus hominis(8) Staphylococcus arlettae(8) Corynebacterium tuberculostearicum(4) Micrococcus luteus(14) Moraxella osloensis(10)	Pathogens of Concern:Talaromyces marneffei(6).Suspected Pathogens: Candida parapsilosis (1).
Case 45	25	M	Blood			Suspected Pathogens: Hepatitis G virus
Case 46	34	M	Blood		Pathogens of Concern:Talaromyces marneffei	Suspected Pathogens:Hepatitis B virus，CMV，EBV
Case 47	31	M	Cerebrospinal fluid		Pathogens of Concern:Crytococcus Neofonmans	Suspected Pathogens:EBV
Case 48	46	M	Blood		Pathogens of Concern:Talaromyces marneffei	Suspected Pathogens:Human betaherpesvirus 6B，CMV，EBV. Suspected Pathogens:Torque teno virus
Case 49	46	M	Blood		Pathogens of Concern:Talaromyces marneffei	Suspected Pathogens:EBV，CMV，Hepatitis B virus
Case 50	31	M	Cerebrospinal fluid			Suspected Pathogens:EBV(16)
Case 51	33	M	BALF		Suspected Pathogens:Pneumocystis jirovecii(450655)
Case 52	33	M	BALF	Suspected Pathogens:Streptococcus pneumoniae, Haemophilus parainfluenzae,Staphylococcus aureus	Pathogens of Concern:Candida albicans, Pneumocystis jirovecii	Suspected Pathogens:CMV
Case 53	25	M	BALF	Suspected Pathogens:Streptococcus pneumoniae.Colonizing Flora：Prevotella melaninogenica,Granulicatella adiacens，Veillonella atypica,Capnocytophaga granulose	Pathogens of Concern:Pneumocystis jirovecii，Suspected Pathogens:Aspergillus flavus，Candida tropicalis，Rhizomucor pusillus	Suspected Pathogens:EBV,HIV
Case 54	33	M	Liver abscess fluid	Pathogens of Concern:Entamoeba histolytica.Colonizing Flora：Cutibacterium acnes,Staphylococcus capitis		Suspected Pathogens:Torque teno virus,Hepatitis G virus
Case 55	75	M	BALF	Colonizing Flora：Corynebacterium accolens，Staphylococcus hominis，Staphylococcus haemolyticus.
Case 56	35	M	BALF	Suspected Pathogens:Klebsiella pneumoniae,Legionella pneumophila. Colonizing Flora： Prevotella melaninogenica， Prevotella jejuni，Rothia mucilaginosa，Granulicatella adiacens， Veillonella atypica， Capnocytophaga leadbbetteri	Pathogens of Concern: Pneumocystis jirovecii	Pathogens of Concern:EBV，CMV. Suspected Pathogens:HSV-I,HSV7
